# Supplementary material for: Structural Characterization of La0.6Sr0.4CoO3−δ Thin Films Grown on (100)-, (110)-, and (111)-Oriented La0.95Sr0.05Ga0.95Mg0.05O3−δ
Source: Materials (Basel). 2024 Apr 14;17(8):1802. doi: 10.3390/ma17081802 (PMC11050905; doi:10.3390/ma17081802)
Supplement: Supplementary file 1 [file materials-17-01802-s001.zip]

Archive with 1 entries (1 files):
- materials-2918570-supplementary.pdf
